# Supplementary material for: Exploring the Relationship Between Visceral Fat and Coronary Artery Calcification Risk Using Metabolic Score for Visceral Fat (METS-VF)
Source: Life (Basel). 2024 Oct 31;14(11):1399. doi: 10.3390/life14111399 (PMC11595436; doi:10.3390/life14111399)
Supplement: Supplementary file 1 [file life-14-01399-s001.zip]

Archive with 1 entries (1 files):
- life-3239459-supplementary.pdf
